# Supplementary material for: Computational analysis of perturbations in the post-fusion Dengue virus envelope protein highlights known epitopes and conserved residues in the Zika virus
Source: F1000Res. 2016 Sep 14;5:1150. Originally published 2016 Jun 3. [Version 2] doi: 10.12688/f1000research.8853.2 (PMC4965698; doi:10.12688/f1000research.8853.2)
Supplement: Raw data for ‘MEPPitope: spatial, electrostatic and secondary structure perturbations in the post-fusion Dengue virus envelope protein highlights known epitopes and conserved residues in the Zika virus’ — README.txt contains a description of the files. [file f1000research-5-10349-s0000.tgz]

Archive with 1 entries (1 files):
- 8d497182-a4b6-4b7a-b79a-5a21ef174ea2_Dataset1.zip
